# Supplementary material for: Complete Protocol and Guidelines for the Implementation and Manufacturing of the Tübingen Palatal Plate—An Interdisciplinary Technical Note on the Tübingen Approach for Infants with Robin Sequence
Source: Bioengineering (Basel). 2025 Sep 30;12(10):1063. doi: 10.3390/bioengineering12101063 (PMC12561442; doi:10.3390/bioengineering12101063)
Supplement: Supplementary file 1 [file bioengineering-12-01063-s001.zip]

Archive with 3 entries (3 files):
- TPP_velopharyngeal extension designs_technical drawings.pdf
- Tuebingen_Standard_TPP_velopharyngeal_extension_CleftPatient.stl
- Tuebingen_Standard_TPP_velopharyngeal_extension_NoCleftPatient.stl
